# Supplementary material for: Genome Anatomy of Pyrenochaeta unguis-hominis UM 256, a Multidrug Resistant Strain Isolated from Skin Scraping
Source: PLoS One. 2016 Sep 14;11(9):e0162095. doi: 10.1371/journal.pone.0162095 (PMC5023194; doi:10.1371/journal.pone.0162095)
Supplement: S1 File — Table A in S1 File. List of P. unguis-hominis UM 256 and 22 fungi under Dothideomycetes, Sordariomycetes, and Eurotiomycetes used for genome comparative analysis and phylogenomic tree construction. Table B in S1 File. Genome features of P. unguis-hominis UM 256. Table C in S1 File. Gene families share by both P. unguis-hominis UM 256 and C. berberidis CBS 394.8. Table D in S1 File. List of mating process genes, pheromone response genes, fruiting body development and meiosis specific genes in P. unguis-hominis UM 256. Table E in S1 File. CAZymes families in P. unguis-hominis UM 256 and other Dothideomycetes fungi. Table F in S1 File. Comparison of plant cell wall degrading and modifying CAZyme families in P. unguis-hominis UM 256 and other Dothideomycetes fungi. Table G in S1 File. Auxiliary activities of P. unguis-hominis UM 256 and others Dothideomycetes fungi. Table H in S1 File. Secondary metabolite backbone genes of P. unguis-hominis UM 256 predicted by SMURF. Table I in S1 File. Show the putative genes involved in siderophore biosynthesis of P. unguis-hominis UM 256 compared with A. fumigatus. Table J in S1 File. Melanin biosynthesis putative genes predicted in P. unguis-hominis UM 256. Table K in S1 File. Secreted peptidase of P. unguis-hominis UM 256 predicted by MEROPS. Table L in S1 File. List of ERG11/CYP51 enzymes that involved in antifungal drug resistance in P. unguis-hominis UM 256. Table M in S1 File. List of MFS transport subfamilies, DHA 1 and DHA 2 predicted in P. unguis-hominis UM 256. Table N in S1 File. List of multidrug resistance genes of P. unguis-hominis UM 256. Table O in S1 File. List of predicted antifungal resistance genes in P. unguis-hominis UM 256 and other dematiaceous fungi. (XLSX) [file pone.0162095.s004.xlsx]

## Sheet: Table A in S1 file
Table A. List of P. unguis-hominis UM 256 and 22 fungi under Dothideomycetes, Sordariomycetes, and Eurotiomycetes used for genome comparative analysis and phylogenomic tree construction.
Class	Fungal name	Sequencing centre	Website	References
Sordariomycetes	Chaetomium globosum CBS148.51	BROAD (USA)	http://www.ncbi.nlm.nih.gov/nuccore/99033795	Unpublished
	Nectria haematococca mpVI 77-13-4	JGI (USA)	http://genome.jgi.doe.gov/Necha2/Necha2.home.html	[1]
	Fusarium oxysporum Fo47	BROAD (USA)	http://www.ncbi.nlm.nih.gov/nuccore/AFMM00000000.1/	Unpublished
	Sporothrix schenckii ATCC 58251	BROAD (USA)	http://www.ncbi.nlm.nih.gov/nuccore/AWEQ00000000.1/	[2]
Dothideomycetes	Bipolaris victoriae F13	JGI (USA)	http://genome.jgi.doe.gov/Cocvi1/Cocvi1.home.html	[3]
	Cucurbitaria berberidis CBS 394.8	JGI (USA)	http://genome.jgi.doe.gov/Cucbe1/Cucbe1.home.html	Unpublished
	Hysterium pulicare CBS 123377	Oregon State University (USA)	http://genome.jgi.doe.gov/Hyspu1/Hyspu1.home.html	[4]
	Leptosphaeria maculans JN3	INRA/Genoscope (France)	http://genome.jgi-psf.org/Lepmu1/Lepmu1.home.html	[4, 5]
	Passalora fulva CBS 131901	Wageningen University (Netherlands)	http://www.ncbi.nlm.nih.gov/nuccore/407490909	[6]
	Pyrenochaeta unguis-hominis UM 256	University of Malaya	http://www.ncbi.nlm.nih.gov/nuccore/478213138	[7]
	Pyrenophora tritia-repentis Pt-1C-BFP	BROAD (USA)	http://www.ncbi.nlm.nih.gov/nuccore/188107333	[8]
	Aureobasidium pullulan EXF-150	JGI (USA)	http://genome.jgi.doe.gov/Aurpu_var_pul1/Aurpu_var_pul1.home.html	[9]
	Aureobasidium melanogenum CBS 110374	JGI (USA)	http://genome.jgi.doe.gov/Aurpu_var_mel1/Aurpu_var_mel1.home.html	[9]
Eurotiomycetes	Aspergillus fumigatus Af293	Institut for Genomic Research (USA)	http://www.ncbi.nlm.nih.gov/nuccore/145845996	[10]
	Aspergillus clavatus NRRL1	Institut for Genomic Research (USA)	http://www.ncbi.nlm.nih.gov/nuccore/119502700	[11]
	Aspergillus terreus NIH2624	BROAD (USA)	http://www.ncbi.nlm.nih.gov/nuccore/255761079	Unpublished
	Aspergillus flavus NRRL3357	Institut for Genomic Research (USA)	http://www.ncbi.nlm.nih.gov/nuccore/255761074	Unpublished
	Microsporum gyseum CBS 118893	BROAD (USA)	http://www.ncbi.nlm.nih.gov/nuccore/315064794	Unpublished
	Neosartorya fischeri NRRLL 181	Institut for Genomic Research (USA)	http://www.ncbi.nlm.nih.gov/nuccore/118428272	[11]
	Trichophyton rubrum CBS 118892	BROAD (USA)	http://www.ncbi.nlm.nih.gov/nuccore/327309733	Unpublished
	Penicilium digitatum PHI26	Centre for CRG and UPF (Spain)	http://www.ncbi.nlm.nih.gov/nuccore/425784296	[12]
Saccharomycetes	Candida albicans SC5314 (outgroup)	Stanford Genome Technology Center (USA)	http://www.ncbi.nlm.nih.gov/nuccore/221245148	[13]
	Saccharomyces cerevisiae S228C (outgroup)	Saccharomyces Genome Database	http://www.ncbi.nlm.nih.gov/bioproject/PRJNA43747	[14]
1.Coleman, J. J., Rounsley, S. D., Rodriguez-Carres, M., et al. 2009, The genome of Nectria haematococca: contribution of supernumerary chromosomes to gene expansion. PLoS Genet, 5, e1000618.
2. Cuomo, C. A., Rodriguez-Del Valle, N., Perez-Sanchez, L., et al. 2014, Genome sequence of the pathogenic fungus Sporothrix schenckii (ATCC 58251). Genome announcements, 2, e00446-00414.
3.Condon, B. J., Leng, Y., Wu, D., et al. 2013, Comparative genome structure, secondary metabolite, and effector coding capacity across Cochliobolus pathogens. PLoS Genet, 9, e1003233.
4.Ohm, R. A., Feau, N., Henrissat, B., et al. 2012, Diverse Lifestyles and Strategies of Plant Pathogenesis Encoded in the Genomes of Eighteen Dothideomycetes Fungi. PLoS Pathog, 8, e1003037.
5. Rouxel, T., Grandaubert, J., Hane, J. K., et al. 2011, Effector diversification within compartments of the Leptosphaeria maculans genome affected by Repeat-Induced Point mutations. Nature Communications, 2, 202.oi:10.1038/ncomms1189.
6.de Wit, P. J., Van Der Burgt, A., Ökmen, B., et al. 2012, The genomes of the fungal plant pathogens Cladosporium fulvum and Dothistroma septosporum reveal adaptation to different hosts and lifestyles but also signatures of common ancestry. PLoS Genetics, 8.
7.Yew, S. M., Chan, C. L., Soo-Hoo, T. S., et al. 2013, Draft genome sequence of dematiaceous coelomycete Pyrenochaeta sp. strain UM 256, isolated from skin scraping. Genome announcements, 1, e00158-00113.
8.Manning, V. A., Pandelova, I., Dhillon, B., et al. 2013, Comparative genomics of a plant-pathogenic fungus, Pyrenophora tritici-repentis, reveals transduplication and the impact of repeat elements on pathogenicity and population divergence. G3: Genes| Genomes| Genetics, 3, 41-63.
9. Gostin, C., Ohm, R. A., Kogej, T., et al. 2014, Genome sequencing of four Aureobasidium pullulans varieties: biotechnological potential, stress tolerance, and description of new species. BMC genomics, 15, 549.
10. Nierman, W. C., Pain, A., Anderson, M. J., et al. 2005, Genomic sequence of the pathogenic and allergenic filamentous fungus Aspergillus fumigatus. Nature, 438, 1151-1156.
11.Fedorova, N. D., Khaldi, N., Joardar, V. S., et al. 2008, Genomic islands in the pathogenic filamentous fungus Aspergillus fumigatus. PLoS Genet, 4, e1000046.
12. Marcet-Houben, M., Ballester, A.-R., de la Fuente, B., et al. 2012, Genome sequence of the necrotrophic fungus Penicillium digitatum, the main postharvest pathogen of citrus. BMC genomics, 13, 646.
13. Jones, T., Federspiel, N. A., Chibana, H., et al. 2004, The diploid genome sequence of Candida albicans. Proceedings of the National Academy of Sciences of the United States of America, 101, 7329-7334.
14. Foury, F., Roganti, T., Lecrenier, N. and Purnelle, B. 1998, The complete sequence of the mitochondrial genome of Saccharomyces cerevisiae. FEBS letters, 440, 325-331.

## Sheet: Table B in S1 file  
Table B. Genome features of P.unguis-hominis UM 256.
	Pyrenochaeta unguis-hominis UM 256
Genome size (Mb)	35.5
Number of contigs	286
Contig size, N50 (bp)	457153
Number of scaffolds (≥1000bp)	254
Scaffold size,N50 (bp)	481751
G+C content (%)	50.4
Number of predicted gene (≥99bp)	12545
Average gene length (bp)	1517
Average number of exon per gene	2.76
rRNAs	33
tRNAs	121

## Sheet:  Table C in S1 file  
Table C. Gene families share by both P. unguis-hominis UM 256 and C. berberidis CBS 394.8.
Gene families ID	Gene ID	Interpro ID	Description
Pyreno14406	UM256_3858	-	-
Pyreno14741	UM256_5033; UM256_7201	-	-
Pyreno15546	UM256_1765	IPR003819	Taurine catabolism dioxygenase TauD/TfdA
Pyreno16621	UM256_10427	IPR010730	Heterokaryon incompatibility
Pyreno16676	UM256_2620	IPR010730	Heterokaryon incompatibility
Pyreno20818	UM256_3706	-	-
Pyreno20959	UM256_3557	IPR006094	CO dehydrogenase flavoprotein-like, FAD-binding, subdomain 2
Pyreno21196	UM256_2721	IPR001401	Dynamin, GTPase domain|P-loop containing nucleoside triphosphate hydrolase
Pyreno21269	UM256_1227	-	-
Pyreno21312	UM256_399	IPR000340	Dual specificity phosphatase
Pyreno21358	UM256_6204	IPR021858	Protein of unknown function DUF3468
Pyreno21387	UM256_5834	IPR002198	Glucose/ribitol dehydrogenase
Pyreno21438	UM256_3175	IPR021833	Protein of unknown function DUF3425
Pyreno21446	UM256_729	-	-
Pyreno21617	UM256_9491	-	-
Pyreno21693	UM256_4847	IPR001810	F-box domain
Pyreno21820	UM256_6576	-	-
Pyreno21858	UM256_11758	IPR003397	Mitochondrial inner membrane translocase subunit Tim17/Tim22/Tim23/peroxisomal protein PMP24
Pyreno21889	UM256_8948	IPR018535	Domain of unknown function DUF1996
Pyreno21950	UM256_11131	IPR002198	Glucose/ribitol dehydrogenase
Pyreno22023	UM256_176	IPR000639	Alpha/Beta hydrolase fold|Epoxide hydrolase-like
Pyreno22260	UM256_5763	IPR002893	Transcription factor DEAF-1
Pyreno22687	UM256_1533	IPR000210	BTB/POZ fold
Pyreno22721	UM256_726	IPR013320	Concanavalin A-like lectin/glucanase, subgroup
Pyreno22773	UM256_10841	IPR021109	Aspartic peptidase domain
Pyreno22784	UM256_7053	IPR010730	Heterokaryon incompatibility
Pyreno22797	UM256_700	-	-
Pyreno22823	UM256_12619	IPR011008	Dimeric alpha-beta barrel
Pyreno22867	UM256_1516	IPR021838	Protein of unknown function DUF3431
Pyreno22903	UM256_8318	IPR000092	Polyprenyl synthetase
Pyreno22951	UM256_3180	IPR008030	NAD(P)-binding domain
Pyreno22961	UM256_107	-	-
Pyreno22993	UM256_277	-	-
Pyreno23107	UM256_5044	IPR000182	Acyl-CoA N-acyltransferase
Pyreno23108	UM256_5068	IPR013320	Concanavalin A-like lectin/glucanase, subgroup
Pyreno23110	UM256_8173	-	-
Pyreno23111	UM256_8126	-	-
Pyreno23112	UM256_6504	IPR029413	Rhamnogalacturonan lyase, domain II
Pyreno23115	UM256_12367	-	-
Pyreno23116	UM256_12379	IPR002523	Mg2+ transporter protein, CorA-like/Zinc transport protein ZntB
Pyreno23117	UM256_12385	-	-
Pyreno23118	UM256_12407	-	-
Pyreno23120	UM256_6522	-	-
Pyreno23121	UM256_12443	-	-
Pyreno23122	UM256_6524	-	-
Pyreno23123	UM256_6525	-	-
Pyreno23124	UM256_12456	-	-
Pyreno23125	UM256_12467	-	-
Pyreno23126	UM256_12493	-	-
Pyreno23127	UM256_12495	IPR010730	Heterokaryon incompatibility
Pyreno23129	UM256_12630	IPR001461	Aspartic peptidase
Pyreno23130	UM256_7040	-	-
Pyreno23131	UM256_7046	-	-
Pyreno23133	UM256_7061	-	-
Pyreno23134	UM256_7088	IPR002004	Polyadenylate-binding protein/Hyperplastic disc protein
Pyreno23135	UM256_7096	-	-
Pyreno23136	UM256_7111	-	-
Pyreno23137	UM256_8807	-	-
Pyreno23138	UM256_11174	-	-
Pyreno23140	UM256_12122	-	-
Pyreno23141	UM256_12123	IPR013083	Zinc finger, RING/FYVE/PHD-type
Pyreno23144	UM256_8030	-	-
Pyreno23145	UM256_8793	-	-
Pyreno23148	UM256_2078	-	-
Pyreno23149	UM256_60	IPR003719	Phenazine biosynthesis PhzF protein
Pyreno23150	UM256_72	IPR010730	Heterokaryon incompatibility
Pyreno23152	UM256_752	IPR008427	Extracellular membrane protein, CFEM domain
Pyreno23153	UM256_814	-	-
Pyreno23155	UM256_815	-	-
Pyreno23156	UM256_998	IPR001660	High mobility group box domain
Pyreno23157	UM256_8751	-	-
Pyreno23158	UM256_8749	IPR017956	AT hook, DNA-binding motif|AT hook-like
Pyreno23159	UM256_914	IPR008253	Marvel domain
Pyreno23161	UM256_8741	-	-
Pyreno23164	UM256_8724	-	-
Pyreno23165	UM256_1677	-	-
Pyreno23166	UM256_11448	-	-
Pyreno23167	UM256_11447	-	-
Pyreno23168	UM256_11445	IPR007087	Zinc finger C2H2-type/integrase DNA-binding domain
Pyreno23169	UM256_11462	IPR003124	Verprolin
Pyreno23170	UM256_8716	-	-
Pyreno23172	UM256_11523	IPR001214	SET domain
Pyreno23173	UM256_2835	-	-
Pyreno23174	UM256_1003	-	-
Pyreno23175	UM256_1005	IPR010730	Heterokaryon incompatibility
Pyreno23177	UM256_1037	-	-
Pyreno23178	UM256_8964	IPR000210	BTB/POZ fold
Pyreno23179	UM256_8963	IPR000210	BTB/POZ fold
Pyreno23180	UM256_8898	-	-
Pyreno23187	UM256_5528	IPR000850	Adenylate kinase/UMP-CMP kinase
Pyreno23188	UM256_9198	IPR013083	Zinc finger, RING/FYVE/PHD-type
Pyreno23190	UM256_8939	IPR009006	Alanine racemase/group IV decarboxylase, C-terminal
Pyreno23191	UM256_8894	-	-
Pyreno23192	UM256_1549	IPR001466	Beta-lactamase-related
Pyreno23194	UM256_11865	IPR010730	Heterokaryon incompatibility
Pyreno23196	UM256_11848	-	-
Pyreno23197	UM256_11846	-	-
Pyreno23200	UM256_7021	-	-
Pyreno23201	UM256_7017	IPR010730	Heterokaryon incompatibility
Pyreno23202	UM256_7007	-	-
Pyreno23203	UM256_6989	-	-
Pyreno23205	UM256_6928	-	-
Pyreno23206	UM256_8638	-	-
Pyreno23207	UM256_6889	-	-
Pyreno23209	UM256_6862	-	-
Pyreno23210	UM256_6843	-	-
Pyreno23212	UM256_8604	IPR002656	Acyltransferase 3
Pyreno23213	UM256_1961	-	-
Pyreno23214	UM256_1965	-	-
Pyreno23216	UM256_5353	-	-
Pyreno23217	UM256_5285	IPR002085	Alcohol dehydrogenase GroES-like
Pyreno23219	UM256_1663	-	-
Pyreno23220	UM256_8581	-	-
Pyreno23221	UM256_8573	-	-
Pyreno23221	UM256_8573	-	-
Pyreno23222	UM256_2869	-	-
Pyreno23225	UM256_6371	-	-
Pyreno23226	UM256_6434	-	-
Pyreno23227	UM256_6435	-	-
Pyreno23228	UM256_6438	-	-
Pyreno23229	UM256_6441	-	-
Pyreno23230	UM256_6462	-	-
Pyreno23231	UM256_12621	-	-
Pyreno23235	UM256_1721	-	-
Pyreno23239	UM256_8287	-	-
Pyreno23244	UM256_10525	-	-
Pyreno23245	UM256_3053	-	-
Pyreno23249	UM256_10742	-	-
Pyreno23252	UM256_10759	-	-
Pyreno23254	UM256_10884	-	-
Pyreno23258	UM256_10317	-	-
Pyreno23259	UM256_10316	-	-
Pyreno23260	UM256_10290	-	-
Pyreno23261	UM256_6791	IPR016196	Fungal trichothecene efflux pump
Pyreno23261	UM256_10230	IPR000571	Zinc finger, CCCH-type
Pyreno23262	UM256_10195	-	-
Pyreno23263	UM256_1581	-	-
Pyreno23264	UM256_1580	-	-
Pyreno23267	UM256_5649	-	-
Pyreno23268	UM256_5659	-	-
Pyreno23269	UM256_10120	IPR000868	Isochorismatase-like
Pyreno23270	UM256_10179	-	-
Pyreno23271	UM256_5556	-	-
Pyreno23272	UM256_5554	-	-
Pyreno23273	UM256_7772	-	-
Pyreno23274	UM256_7762	IPR011021	Arrestin-like, N-terminal
Pyreno23276	UM256_5454	-	-
Pyreno23277	UM256_5478	IPR011701	Major facilitator superfamily
Pyreno23278	UM256_5596	IPR001623	DnaJ domain
Pyreno23279	UM256_1715	-	-
Pyreno23280	UM256_5610	-	-
Pyreno23282	UM256_7844	IPR003124	WH2 domain
Pyreno23283	UM256_7811	-	-
Pyreno23284	UM256_7807	IPR002110	Ankyrin repeat-containing domain
Pyreno23285	UM256_391	-	-
Pyreno23288	UM256_9545	-	-
Pyreno23290	UM256_186	-	-
Pyreno23291	UM256_179	IPR010730	Heterokaryon incompatibility
Pyreno23292	UM256_172	IPR011990	Tetratricopeptide-like helical
Pyreno23293	UM256_5246	IPR004045	Glutathione S-transferase, C-terminal-like
Pyreno23294	UM256_5258	IPR002931	Rad4/PNGase transglutaminase-like fold
Pyreno23295	UM256_1687	-	-
Pyreno23296	UM256_5233	-	-
Pyreno23299	UM256_5188	IPR024079	Metallopeptidase, catalytic domain
Pyreno23301	UM256_5182	-	-
Pyreno23303	UM256_4074	-	-
Pyreno23304	UM256_3992	-	-
Pyreno23306	UM256_544	-	-
Pyreno23309	UM256_598	-	-
Pyreno23312	UM256_634	IPR001214	SET domain
Pyreno23313	UM256_4904	IPR011701	Major facilitator superfamily
Pyreno23314	UM256_4869	-	-
Pyreno23315	UM256_9294	-	-
Pyreno23318	UM256_1334	-	-
Pyreno23320	UM256_1339	-	-
Pyreno23322	UM256_2886	-	-
Pyreno23323	UM256_1361	-	-
Pyreno23325	UM256_2883	-	-
Pyreno23326	UM256_8323	IPR001128	Cytochrome P450|Cytochrome P450, E-class, group I
Pyreno23328	UM256_9697	-	-
Pyreno23331	UM256_4974	-	-
Pyreno23332	UM256_4975	-	-
Pyreno23333	UM256_4981	-	-
Pyreno23334	UM256_4983	-	-
Pyreno23335	UM256_5898	-	-
Pyreno23336	UM256_7803	IPR001384	Metallopeptidase, catalytic domain
Pyreno23337	UM256_5875	-	-
Pyreno23338	UM256_5855	-	-
Pyreno23339	UM256_5825	-	-
Pyreno23341	UM256_1436	-	-
Pyreno23342	UM256_1428	IPR001002	Chitin-binding, type 1
Pyreno23344	UM256_1425	-	-
Pyreno23347	UM256_12406	-	-
Pyreno23348	UM256_9746	IPR013320	Concanavalin A-like lectin/glucanase, subgroup
Pyreno23349	UM256_6251	-	-
Pyreno23350	UM256_11602	-	-
Pyreno23352	UM256_11657	-	-
Pyreno23354	UM256_11707	-	-
Pyreno23355	UM256_11710	-	-
Pyreno23356	UM256_11738	-	-
Pyreno23357	UM256_11788	-	-
Pyreno23358	UM256_11797	-	-
Pyreno23358	UM256_11797	-	-
Pyreno23359	UM256_9779	IPR004886	Glucanosyltransferase
Pyreno23360	UM256_11809	-	-
Pyreno23361	UM256_11819	-	-
Pyreno23362	UM256_11818	-	-
Pyreno23363	UM256_11837	-	-
Pyreno23364	UM256_12647	-	-
Pyreno23366	UM256_3850	-	-
Pyreno23367	UM256_713	IPR001466	Beta-lactamase-related
Pyreno23368	UM256_2151	-	-
Pyreno23370	UM256_11548	-	-
Pyreno23371	UM256_12665	-	-
Pyreno23372	UM256_646	-	-
Pyreno23373	UM256_681	-	-
Pyreno23374	UM256_688	-	-
Pyreno23375	UM256_2128	IPR011701	Major facilitator superfamily
Pyreno23376	UM256_5668	-	-
Pyreno23377	UM256_5703	-	-
Pyreno23378	UM256_625	-	-
Pyreno23380	UM256_724	IPR011044	Quinoprotein amine dehydrogenase, beta chain-like
Pyreno23381	UM256_9012	IPR006094	Berberine/berberine-like
Pyreno23382	UM256_9015	IPR001841	Zinc finger, C6HC-type
Pyreno23383	UM256_9025	IPR006175	Endoribonuclease L-PSP/chorismate mutase-like
Pyreno23384	UM256_9027	IPR011701	Major facilitator superfamily
Pyreno23389	UM256_9092	IPR001841	Zinc finger, RING-type
Pyreno23391	UM256_9122	IPR011021	Arrestin-like, N-terminal
Pyreno23392	UM256_9129	-	-
Pyreno23394	UM256_9177	-	-
Pyreno23395	UM256_9161	-	-
Pyreno23396	UM256_9158	IPR021514	Protein of unknown function DUF3176
Pyreno23399	UM256_9191	IPR000719	Protein kinase domain
Pyreno23400	UM256_9205	-	-
Pyreno23401	UM256_9234	IPR000719	Protein kinase domain
Pyreno23402	UM256_9251	-	-
Pyreno23405	UM256_4355	IPR010730	Heterokaryon incompatibility
Pyreno23406	UM256_12582	-	-
Pyreno23407	UM256_5020	-	-
Pyreno23410	UM256_12591	IPR000571	Zinc finger, CCCH-type
Pyreno23411	UM256_4686	IPR003607	HD domain|HD/PDEase domain
Pyreno23412	UM256_4680	-	-
Pyreno23413	UM256_8514	IPR008030	NAD(P)-binding domain
Pyreno23414	UM256_8531	-	-
Pyreno23415	UM256_8528	-	-
Pyreno23417	UM256_4729	-	-
Pyreno23418	UM256_4735	-	-
Pyreno23420	UM256_4737	-	-
Pyreno23421	UM256_4802	-	-
Pyreno23425	UM256_6611	-	-
Pyreno23426	UM256_6612	-	-
Pyreno23427	UM256_6627	IPR027417	P-loop containing nucleoside triphosphate hydrolase
Pyreno23428	UM256_6659	-	-
Pyreno23429	UM256_6662	-	-
Pyreno23430	UM256_6664	-	-
Pyreno23431	UM256_6680	IPR001128	Cytochrome P450|Cytochrome P450, E-class, group I
Pyreno23432	UM256_6706	-	-
Pyreno23433	UM256_1233	IPR012337	Ribonuclease H-like domain
Pyreno23435	UM256_6736	-	-
Pyreno23436	UM256_6737	-	-
Pyreno23437	UM256_6738	-	-
Pyreno23438	UM256_6748	-	-
Pyreno23439	UM256_6754	-	-
Pyreno23440	UM256_6767	-	-
Pyreno23442	UM256_6790	IPR011008	Dimeric alpha-beta barrel
Pyreno23444	UM256_10510	IPR000571	Zinc finger, CCCH-type
Pyreno23445	UM256_6275	-	-
Pyreno23447	UM256_6267	IPR010730	Heterokaryon incompatibility
Pyreno23448	UM256_6272	-	-
Pyreno23449	UM256_10508	-	-
Pyreno23451	UM256_3911	-	-
Pyreno23452	UM256_3898	-	-
Pyreno23458	UM256_4405	-	-
Pyreno23459	UM256_3831	-	-
Pyreno23460	UM256_3820	IPR003959	ATPase, AAA-type, core
Pyreno23462	UM256_3783	IPR000172	Glucose-methanol-choline oxidoreductase
Pyreno23463	UM256_3758	-	-
Pyreno23464	UM256_3746	IPR016196	Major facilitator superfamily domain, general substrate transporter
Pyreno23465	UM256_10406	-	-
Pyreno23466	UM256_4430	IPR000719	Protein kinase domain
Pyreno23467	UM256_3729	-	-
Pyreno23468	UM256_3725	-	-
Pyreno23469	UM256_10418	-	-
Pyreno23470	UM256_6043	-	-
Pyreno23471	UM256_6090	-	-
Pyreno23472	UM256_8884	IPR010730	Heterokaryon incompatibility
Pyreno23473	UM256_6097	-	-
Pyreno23475	UM256_6146	IPR001813	Ribosomal protein L10/L12
Pyreno23476	UM256_10432	-	-
Pyreno23477	UM256_9516	IPR013087	Zinc finger C2H2-type/integrase DNA-binding domain
Pyreno23478	UM256_9489	IPR009027	Ribonuclease H1, N-terminal
Pyreno23479	UM256_9486	-	-
Pyreno23480	UM256_9481	-	-
Pyreno23481	UM256_9477	-	-
Pyreno23483	UM256_9473	-	-
Pyreno23484	UM256_9472	-	-
Pyreno23485	UM256_9460	-	-
Pyreno23486	UM256_9452	-	-
Pyreno23488	UM256_9437	-	-
Pyreno23490	UM256_10437	-	-
Pyreno23492	UM256_10443	-	-
Pyreno23494	UM256_10444	IPR002523	Mg2+ transporter protein, CorA-like/Zinc transport protein ZntB
Pyreno23495	UM256_11233	-	-
Pyreno23496	UM256_9567	IPR013320	Concanavalin A-like lectin/glucanase, subgroup
Pyreno23498	UM256_10468	-	-
Pyreno23499	UM256_10469	-	-
Pyreno23500	UM256_2327	IPR003034	SAP domain
Pyreno23501	UM256_2344	-	-
Pyreno23503	UM256_4353	-	-
Pyreno23504	UM256_4362	-	-
Pyreno23506	UM256_4391	-	-
Pyreno23507	UM256_1271	IPR010730	Heterokaryon incompatibility
Pyreno23509	UM256_10025	IPR008030	NAD(P)-binding domain
Pyreno23510	UM256_10020	-	-
Pyreno23511	UM256_10004	-	-
Pyreno23512	UM256_9987	-	-
Pyreno23513	UM256_9940	-	-
Pyreno23514	UM256_9959	-	-
Pyreno23515	UM256_4924	IPR000719	Protein kinase domain
Pyreno23516	UM256_9930	-	-
Pyreno23517	UM256_948	IPR004843	Calcineurin-like phosphoesterase domain, apaH type
Pyreno23518	UM256_9884	-	-
Pyreno23519	UM256_11133	IPR016196	Fungal trichothecene efflux pump
Pyreno23521	UM256_4474	IPR001356	Homeobox domain
Pyreno23522	UM256_4480	-	-
Pyreno23523	UM256_4492	-	-
Pyreno23524	UM256_4506	-	-
Pyreno23525	UM256_4522	-	-
Pyreno23527	UM256_4509	IPR002523	Mg2+ transporter protein, CorA-like/Zinc transport protein ZntB
Pyreno23530	UM256_3534	-	-
Pyreno23531	UM256_7223	-	-
Pyreno23532	UM256_8341	IPR001810	F-box domain
Pyreno23533	UM256_3542	-	-
Pyreno23534	UM256_3562	-	-
Pyreno23538	UM256_10990	IPR003609	Apple-like
Pyreno23539	UM256_10960	-	-
Pyreno23543	UM256_1854	-	-
Pyreno23544	UM256_1849	-	-
Pyreno23546	UM256_1801	IPR007087	Zinc finger C2H2-type/integrase DNA-binding domain
Pyreno23548	UM256_1763	IPR010730	Heterokaryon incompatibility
Pyreno23549	UM256_1776	-	-
Pyreno23551	UM256_10356	-	-
Pyreno23553	UM256_2390	-	-
Pyreno23554	UM256_2397	IPR000070	Pectin lyase fold
Pyreno23556	UM256_2415	-	-
Pyreno23558	UM256_2429	-	-
Pyreno23559	UM256_2456	-	-
Pyreno23560	UM256_2465	-	-
Pyreno23561	UM256_2481	-	-
Pyreno23563	UM256_2514	IPR010730	Heterokaryon incompatibility
Pyreno23564	UM256_2516	-	-
Pyreno23565	UM256_2562	-	-
Pyreno23566	UM256_4564	-	-
Pyreno23569	UM256_4557	-	-
Pyreno23570	UM256_1992	-	-
Pyreno23572	UM256_2623	IPR000834	Peptidase M14, carboxypeptidase A
Pyreno23573	UM256_7114	-	-
Pyreno23575	UM256_2228	-	-
Pyreno23576	UM256_2227	-	-
Pyreno23578	UM256_2206	IPR010730	Heterokaryon incompatibility
Pyreno23581	UM256_3470	IPR019931	LPXTG cell wall anchor domain
Pyreno23582	UM256_3419	-	-
Pyreno23583	UM256_1883	-	-
Pyreno23584	UM256_3378	IPR003653	Peptidase C48, SUMO/Sentrin/Ubl1
Pyreno23587	UM256_3200	-	-
Pyreno23588	UM256_710	IPR001810	F-box domain
Pyreno23589	UM256_3262	IPR000719	Protein kinase domain
Pyreno23591	UM256_8825	-	-
Pyreno23593	UM256_4198	IPR000210	BTB/POZ fold
Pyreno23594	UM256_4194	-	-
Pyreno23596	UM256_4128	-	-
Pyreno23597	UM256_4106	-	-
Pyreno23598	UM256_6975	-	-
Pyreno23599	UM256_4239	-	-
Pyreno23600	UM256_10604	-	-
Pyreno23601	UM256_10687	-	-
Pyreno23602	UM256_2917	-	-
Pyreno23605	UM256_8415	IPR016196	Major facilitator superfamily domain, general substrate transporter
Pyreno23606	UM256_8441	-	-
Pyreno23607	UM256_6180	-	-
Pyreno23608	UM256_7714	-	-
Pyreno23609	UM256_6207	-	-
Pyreno23610	UM256_7659	IPR011011	Zinc finger, FYVE/PHD-type
Pyreno23611	UM256_7651	-	-
Pyreno23612	UM256_7610	IPR001466	Beta-lactamase-related
Pyreno23614	UM256_6542	-	-
Pyreno23615	UM256_7493	IPR000210	BTB/POZ fold
Pyreno23619	UM256_7461	-	-
Pyreno23620	UM256_3339	IPR001395	Aldo/keto reductase
Pyreno23626	UM256_7197	IPR029058	Alpha/Beta hydrolase fold
Pyreno23628	UM256_7247	IPR022703	Domain of unknown function DUF3533
Pyreno23629	UM256_7277	IPR006094	CO dehydrogenase flavoprotein-like, FAD-binding, subdomain 2
Pyreno23630	UM256_7327	-	-
Pyreno23631	UM256_8160	-	-
Pyreno23632	UM256_8191	-	-
Pyreno23633	UM256_7994	-	-
Pyreno23634	UM256_8158	IPR002110	Ankyrin repeat-containing domain
Pyreno23635	UM256_12090	IPR011008	Dimeric alpha-beta barrel
Pyreno23637	UM256_12079	-	-
Pyreno23638	UM256_12077	-	-
Pyreno23639	UM256_12076	-	-
Pyreno23641	UM256_12069	-	-
Pyreno23642	UM256_6480	-	-
Pyreno23643	UM256_12010	IPR029058	Alpha/Beta hydrolase fold

## Sheet: Table D in S1 file
Table D. List of mating process genes, pheromone response genes, fruiting body development and meiosis specific genes in P. unguis-hominis UM 256.
A. Mating Process
Genes ID	Genes	Function	Identity (%)	Accession number
UM256_7301	MAT1-2	Mating-type (HMG-box transcriptional activator)	53.3	ABC70322
UM256_1989	KexA (Kex1)	Carboxypeptidase alpha-factor processing	83.1	E5R540
UM256_5368	KexB (Kex2)	Endoprotease for alpha-factor processing	55.9	XP_003716137
UM256_2488	Sxa2	Pheromone processing carboxypeptiase,putative	59.4	XP_003024767
UM256_1373	(STE23)	Pheromone processing metallopeptidase	85.5	CBY00167
UM256_4666	(RCE1)	CAAX prenyl protease a-factor C-terminal processing	68.3	CBX96847
UM256_9576	(STE24)	CAAX prenyl protease a-factor C-terminal processing	63.2	XP_001271650
UM256_5920	(RAM1/ STE16)	CAAX-farnesyltransferase beta subunit	76.5	XP_001931828
UM256_4627	(RAM2)	CAAX-farnesyltransferase alpha subunit	75.7	XP_001939097
UM256_534	(STE14)	CAAX-prenyl cystenine carboxymethyltransferase	69.7	CBX97268
UM256_8067	AtrD (STE6)	ATP-dependent efflux pump for a -factor like pheromone	41.6	XP_001267141
B. Pheremone response
Genes ID	Genes	Function	Identity (%)	Accession number
UM256_9138	PreB (STE2)	Pheromone Receptor (for alpha-factor like pheromone)	55.4	XP_001940186
UM256_2801	PreA (STE3)	Pheromone Receptor (for a-factor like pheromone)	56.5	CBY01194
UM256_360	FadA (GPA1)	Alpha-subunit G protein	99.7	AAM18375
UM256_5190	sfaD(STE4)	Beta-subunit G protein	83	XP_753430
UM256_7215	GpgA (STE18)	Gamma-subunit G protein	96.9	XP_001937484
UM256_10447	(STE20)	Serine/threonine protein kinase MKKKK	76.7	CBX96316
UM256_5614	SteC (STE11)	Serine/threonine protein kinase MKKK	88.9	BAH97086
UM256_2176	(STE7)	Serine/threonine protein kinase MKK	63	GAA85683
UM256_5408	MpkB (FUS3)	Mitogen-activated protein (MAP) kinase	96.3	ACY73851
UM256_6395	SteA (Ste12)	Transcriptional Activator, Homeodomain DNA binding	88.2	CBY01153
UM256_206	(STE50)	MAPKKK cascage protein kinase regulator	46.3	XP_756047
UM256_3952	Cdc42	GTPase Cdc42	95.1	EHK47553
C. Fruiting body development
Genes ID	Genes	Function	Identity (%)	Accession number
UM256_6705	VeA	Sexual development activator	71.6	XP_001933979
UM256_9207	NsdD	GATA_type sexual development TF	39.1	XP_754237
UM256_8226	CsnD	Signalosome subunit 4, regulation of sexual development	84.4	XP_001937906
UM256_9322	CsnE	Signalosome subunit 5, regulation of sexual development	84.7	XP_001940104
UM256_9510	RosA	C6 transcription factor	55.8	XP_002376213
UM256_11786	StuA	APSES-transcription factor	80.5	CBY02404
UM256_8640	MedA	transcriptional regulator medusa	37.2	EEH05859
UM256_6504	Nc Asd-1	ascus development; rhamnogalacuronase B	48.4	P78710
UM256_8368	Nc DopA	Cellular motphogenesis regulator	75.5	XP_001936685
UM256_7557	LsdA	Late sexual development	68.9	XP_001940784
UM256_10300	PpoA	Fatty acid oxygenase, sexual-asexual development balance	50	XP_002374189
UM256_6320	Rum1	PHD transcription factor	83.6	CBY01560
UM256_10124	Mcm1	MADS-box TF	89.2	XP_001935687
UM256_11094	Cro1	Actin cytoskeleton organization protein	80.5	CBX92663
D. Meiosis specific genes
Genes ID	Genes	Function	Identity (%)	Accession number
UM256_5827	Spo11	Creation of double strand breaks	62.5	XP_001939881
UM256_6062	Hop1	Meiotic chromosome pairing	24.7	EGE85355
UM256_11215	Mnd1	Promotes interomologous recombination	46.1	EGP86047
UM256_10938	Dmc1	Meiotic recombination	90.7	CBX97929
UM256_783	Rad51	Repair of DNA double strand breaks	94.8	XP_001941739
UM256_6253	Rad21	Sister chromatid cohesion	80.5	CBY02297
UM256_11227	MutS	Meiotic recombination and Holliday junction resolution	82.8	XP_001933333
UM256_11845	Msh2	Meiotic recombination and Holliday junction resolution	91.2	XP_001941863
UM256_12087	Msh6	Meiotic recombination and Holliday junction resolution	64.9	GAA82773
UM256_11488	Msh5	Meiotic recombination and Holliday junction resolution	51.5	EAS31814

## Sheet: Table E in S1 file 
Table E. CAZymes families in P. unguis-hominis UM 256 and other Dothideomycetes fungi
Gene Family	Albr	%	Cosa	%	Dose	%	Hypu	%	Lema	%	P256	%	Pyly	%	Pytr	%	Pytt	%	Rhru	%
AA	92	14.7	115	15.6	58	11	116	16.6	78	13.3	135	16.7	134	17.3	114	17.4	109	16.4	132	17.7
CBM	66	10.5	98	13.3	32	6.07	50	7.18	63	10.8	97	12	91	11.7	56	8.5	66	9.9	74	9.9
CE	120	19.1	140	18.9	108	20.5	137	19.7	109	18.6	171	21.2	156	20.1	124	18.9	127	19.1	139	18.6
GH	233	37.2	265	35.9	206	39.1	279	40.1	217	37	277	34.3	274	35.3	246	37.6	248	37.3	290	38.8
GT	92	14.7	104	14.1	117	22.2	110	15.8	100	17.1	107	13.2	94	0.1	105	16	104	15.4	94	12.6
PL	24	3.8	16	2.2	6	1.1	4	0.6	19	3.24	21	2.6	27	3.5	10	1.5	11	1.65	18	2.4
Total	627		738		527		696		586		808		776		655		665		747
AA: auxiliary activities; CBM: carbohydrate binding module; CE: carbohydrate esterase; GH: glycoside hydrolases; GT: glycosyltransferase and PL, polysaccharide lyase.
% : Each families versus total CAZymes number
Albr	Alternaria brassicicola ATCC 96836
Cosa	Cochliobolus sativus ND90Pr
Dose	Dothistroma septosporum NZE10
Hypu	Hysterium pulicare CBS 123377
Lema	Leptosphaeria maculans JN3
P256	Pyrenochaeta unguis-hominis UM 256
Pyly	Pyrenochaeta lycopersici CRA-PAV_ER 1211
Pytr	Pyrenophora tritici-repentis Pt-1C-BFP
Pytt	Pyrenophora teres forma teres 0-1
Rhru	Rhytidhysteron vufulum CBS 306.38

## Sheet: Table F in S1 file
Table F. Comparison of plant cell wall degrading and modifying CAZyme families in P. unguis-hominis UM 256 and other Dothideomycetes fungi.
a.Cellulolytic enzymes
Fungal species	CAZyme family
	GH1*	GH3*	GH6	GH7	GH12	GH45	GH61 (AA9)	Total
Alternaria brassicicola ATCC 96836	2	12	3	5	2	2	24	50
Cochliobolus sativus ND90Pr	3	15	3	6	3	3	26	59
Dothistroma septosporum NZE10	2	10	0	1	3	1	4	21
Hysterium pulicare CBS 123377	3	15	2	4	2	2	22	50
Leptosphaeria maculans JN3	3	13	3	3	3	2	21	48
Pyrenochaeta unguis-hominis UM 256	3	12	4	4	2	3	36	64
Pyrenochaeta lycopersici CRA-PAV_ER 1211	4	13	4	5	1	1	33	61
Pyrenophora tritic-repentis Pt-1C-BFP	3	12	3	3	2	3	25	51
Pyrenophora teres forma teres 0-1	3	12	3	3	2	3	26	52
Rhytidhysteron rufulum CBS 306.38	3	17	2	4	3	2	29	60
b.Hemicellulolytic enzymes
Fungal species	CAZyme family
	GH10	GH11	GH26	GH27	GH29	GH31	GH35	GH36	GH39	GH67	CE1	CE2	CE3	CE5	CE15	CE16	Total
Alternaria brassicicola ATCC 96836	5	4	1	2	1	8	5	1	0	0	32	1	6	9	2	3	80
Cochliobolus sativus ND90Pr	5	5	1	3	1	9	4	1	0	1	41	0	3	14	1	4	93
Dothistroma septosporum NZE10	0	2	0	2	1	8	1	1	0	1	36	1	4	4	0	6	67
Hysterium pulicare CBS 123377	3	4	0	4	1	10	5	0	2	1	38	2	6	2	2	7	87
Leptosphaeria maculans JN3	3	2	1	3	1	8	4	1	1	1	27	1	3	8	2	4	70
Pyrenochaeta unguis-hominis UM 256	5	5	1	1	0	8	5	1	0	1	46	1	7	10	2	4	97
Pyrenochaeta lycopersici CRA-PAV_ER 1211	6	1	0	4	0	10	6	1	2	0	42	2	6	10	2	5	97
Pyrenophora tritici-repentis Pt-1C-BFP	4	3	0	4	0	9	4	2	0	1	34	1	5	10	1	3	81
Pyrenophora teres forma teres 0-1	4	4	0	4	4	8	4	1	0	1	34	2	4	11	1	3	85
Rhytidhysteron rufulum CBS 306.38	4	2	1	4	1	10	5	0	0	1	38	1	21	0	3	4	95
c.Pectinolytic enzymes comparison
Fungal species	CAZyme family
	GH28	GH78	GH88	GH95	GH105	GH115	PL1	PL3	PL4	PL9	PL11	CE8	Total
Alternaria brassicicola ATCC 96836	7	1	1	1	4	3	8	12	3	1	0	7	48
Cochliobolus sativus ND90Pr	4	5	1	2	4	3	6	5	4	0	0	3	37
Dothistroma septosporum NZE10	4	1	0	0	3	0	1	0	2	0	0	3	14
Hysterium pulicare CBS 123377	7	6	0	1	4	5	2	0	1	0	0	7	33
Leptosphaeria maculans JN3	7	1	1	1	3	2	8	7	4	0	0	3	37
Pyrenochaeta unguis-hominis UM 256	9	4	2	1	4	5	7	7	5	1	0	8	53
Pyrenochaeta lycopersici CRA-PAV_ER 1211	12	9	3	2	5	5	9	11	5	1	1	2	65
Pyrenophora tritici-repentis Pt-1C-BFP	6	4	1	3	3	2	3	3	4	0	0	2	31
Pyrenophora teres forma teres 0-1	5	1	1	2	3	2	3	3	4	0	0	2	26
Rhytidhysteron rufulum CBS 306.38	7	2	3	1	3	6	6	5	4	1	0	4	42
d.Hemicellulose pectin degrading enzymes (HP)
Fungal species	CAZyme family
	GH43	GH51	GH53	GH54	GH62	GH93	CE12	Total
Alternaria brassicicola ATCC 96836	18	2	1	2	2	2	5	32
Cochliobolus sativus ND90Pr	16	2	1	1	2	2	5	29
Dothistroma septosporum NZE10	11	1	1	1	1	1	2	18
Hysterium pulicare CBS 123377	11	4	1	0	0	2	4	22
Leptosphaeria maculans JN3	11	3	1	0	1	3	4	23
Pyrenochaeta unguis-hominis UM 256	16	3	1	1	1	4	5	31
Pyrenochaeta lycopersici CRA-PAV_ER 1211	18	3	1	1	2	4	4	33
Pyrenophora tritici-repentis Pt-1C-BFP	16	2	1	1	2	2	4	28
Pyrenophora teres forma teres 0-1	16	2	1	1	2	3	5	30
Rhytidhysteron rufulum CBS 306.38	17	4	1	0	1	3	3	29
Putative functions of families assigned according to Amselem et al. unless specified:
* Young-jing Park et al.
HP, Enzymes that degrade hemicellulose or pectin side chain; GH, glycoside hydrolyases; CE, carbohydrate esterases; PL, polysaccharide lyases
e. Comparison of the plant cell wall degrading genes from CAZymes analysis between Dothideomycetes fungi
Fungal species	Plant cell wall degradation CAZymes genes
	C	%C	H	%H	P	%P	HP	%HP	Total
Alternaria brassicicola ATCC 96836	50	23.8	80	38.1	48	22.9	32	15.2	210
Cochliobolus sativus ND90Pr	59	27	93	42.7	37	16.9	29	13.3	218
Dothistroma septosporum NZE10	21	17	67	55.8	14	11.7	18	15	120
Hysterium pulicare CBS 123377	50	26	87	45.3	33	17.2	22	11.5	192
Leptosphaeria maculans JN3	48	26.9	70	39.3	37	20.8	23	12.9	178
Pyrenochaeta unguis-hominis UM 256	64	26.1	97	39.6	53	21.6	31	12.7	245
Pyrenochaeta lycopersici CRA-PAV_ER 1211	61	23.8	97	37.9	65	25.4	33	12.8	256
Pyrenophora tritici- repentis Pt-1C-BFP	51	26.7	81	42.4	31	16.2	28	14.7	191
Pyrenophora teres forma teres 0-1	52	26.9	85	44	26	13.5	30	15.5	193
Rhytidhysteron rufulum CBS 306.38	60	26.5	95	42	42	18.6	29	12.8	226
Substrate: C- Cellulose; H- Hemicellulose; HP- Hemicellulose and pectin side chains; P- pectin
Putative functions of families assigned according to Amselem et al. unless specified:
* Young-jing Park et al.
HP, Enzymes that degrade hemicellulose or pectin side chain; GH, glycoside hydrolyases; CE, carbohydrate esterases; PL, polysaccharide lyases

## Sheet: Table G in S1 file
Table G. Auxiliary activities of P. unguis-hominis UM 256 and others Dothideomycetes fungi
Auxiliary families	Albr	%	Cosa	%	Dose	%	Hypu	%	Lema	%	P256	%	Pyly	%	Pytr	%	Pytt	%	Rhru	%
AA1	2	2.2	3	2.6	4	6.9	8	6.9	3	3.8	4	2.9	2	1.5	5	4.4	3	2.8	3	2.3
AA2	8	8.7	10	8.7	6	10.3	6	5.2	8	10.3	6	4.4	9	6.7	8	7	7	6.4	6	4.5
AA3	15	16.3	25	21.7	23	39.7	29	25	17	21.8	34	25.1	32	23.9	25	21.9	23	21.1	38	28.8
AA4	2	2.2	3	2.6	2	3.4	6	5.2	2	2.6	4	2.9	7	5.2	3	2.6	2	1.8	6	4.5
AA5	3	3.3	4	3.5	3	5.2	3	2.6	4	5.1	3	2.2	4	2.9	4	3.5	5	4.6	3	2.3
AA6	2	2.2	2	1.7	1	1.7	2	1.7	0	0	1	0.74	1	0.7	1	0.8	1	0.9	1	0.8
AA7	33	35.7	39	33.9	13	22.4	39	33.6	20	25.6	42	31.1	42	31.3	40	35.1	39	35.7	43	32.6
AA8	3	3.3	3	2.6	2	3.4	1	0.7	2	2.6	5	3.7	4	2.9	3	2.6	3	2.8	3	2.3
AA9	24	26.1	26	22.6	4	6.9	22	18.9	21	26.9	36	26.7	33	24.6	25	21.9	26	23.9	29	21.9
AA10	0	0	0	0	0	0	0	0	1	1.3	0	0	0	0	0	0	0	0	0	0
Total	92		115		58		116		78		135		134		114		109		132
% : AA familes versus total number of AA group
Albr	Alternaria brassicicola ATCC 96836
Cosa	Cochliobolus sativus ND90Pr
Dose	Dothistroma septosporum NZE10
Hypu	Hysterium pulicare CBS 123377
Lema	Leptosphaeria maculans JN3
P256	Pyrenochaeta unguis-hominis UM 256
Pyly	Pyrenochaeta lycopersici CRA-PAV_ER 1211
Pytr	Pyrenophora tritici-repentis Pt-1C-BFP
Pytt	Pyrenophora teres forma teres 0-1
Rhru	Rhytidhysteron vufulum CBS 306.38

## Sheet: Table H in S1 file
Table H. Secondary metabolite backbone genes of P. unguis-hominis UM 256 predicted by SMURF.
Backbone_gene_id	SMURF_backbone_gene_prediction	Chromosome-Contig	Gene_order	5'_end	3'_end
UM256_2598	DMAT	scaffold00002	807	2244731	2246226
UM256_11835	NRPS	scaffold00010	3390	9392558	9414975
UM256_3918	NRPS	scaffold00007	2558	7088778	7094854
UM256_47	NRPS	scaffold00046	9356	25949240	25965512
UM256_8855	NRPS	scaffold00001	11	28274	33246
UM256_9532	NRPS	scaffold00022	5996	16704185	16767366
UM256_9541	NRPS	scaffold00022	6005	16797035	16847591
UM256_5546	NRPS-Like	scaffold00016	4774	13225530	13228838
UM256_7936	NRPS-Like	scaffold00072	11342	31416393	31419727
UM256_826	NRPS-Like	scaffold00004	1524	4234664	4238512
UM256_8970	NRPS-Like	scaffold00001	126	387462	390735
UM256_9426	NRPS-Like	scaffold00022	5890	16413502	16416748
UM256_10343	PKS	scaffold00021	5692	15841995	15849861
UM256_10683	PKS	scaffold00028	7059	19605614	19612225
UM256_2600	PKS	scaffold00002	809	2249944	2257390
UM256_2642	PKS	scaffold00002	851	2369168	2377114
UM256_4739	PKS	scaffold00019	5372	14954761	14960637
UM256_4857	PKS	scaffold00040	8665	24020855	24028097
UM256_5139	PKS	scaffold00014	4175	11623963	11629555
UM256_7381	PKS	scaffold00053	10093	27939638	27945074
UM256_9393	PKS-Like	scaffold00097	12158	33813870	33815505
NRPS, nonribosomal peptide synthases ; PKS, polyketide synthases ; DMAT, dimethylallyl tryptophan synthase

## Sheet: Table I in S1 file
Table I. Show the putative genes involved in siderophore biosynthesis of P. unguis-hominis UM 256 compared with A. fumigatus.
Gene ID	Putative gene description		Functional annotation of UM 256
		A. fumigatus homologs	Intepro description	Swiss Prot	Identity (%)	Accession number	Non-redundant	Identity (%)	Accession number
UM256_3915	N5- transacyclase	Sid F	Acyl-CoA N-acyltransferase|Siderophore biosynthesis protein, conserved domain	Putative lysine N-acyltransferase C17G9.06c	44.4	Q9UUE3	Aerobactin siderophore biosynthesis protein iucB [Pyrenophora tritici-repentis Pt-1C-BFP]	49.8	XP_003231503
UM256_3916	L- ornithine N5- oxygenase	Sid A	L-lysine 6-monooxygenase/L-ornithine 5-monooxygenase	L-ornithine 5-monooxygenase	35.5	Q51548	L-ornithine 5-monooxygenase [Glomerella graminicola M1.001]	40.3	EFQ31396
UM256_3918	NRPS	Sid D	AMP-binding, conserved site|AMP-dependent synthetase/ligase|Acyl carrier protein-like|Condensation domain|Phosphopantetheine attachment site|Polyketide synthase, phosphopantetheine-binding domain	Siderophore peptide synthase D	43.7	Q4WF53	Nonribosomal peptide synthetase 6 [Cochliobolus sativus]	76.5	AER36015
UM256_4069	Transporter	Transporter	Major facilitator superfamily|Major facilitator superfamily domain|Major facilitator superfamily domain, general substrate transporter	Siderophore iron transporter mirB	66.4	Q870L2	Major facilitator superfamily transporter [Glomerella graminicola M1.001]	66.4	Q870L2
UM256_47	Ferrichrome synthetase	Sid C		Ferrichrome siderophore peptide synthetase	25.9	O43103	Peptide synthetase [Aureobasidium pullulans]	38.4	AAD00581

## Sheet: Table J in S1 file
Table J. Melanin biosynthesis putative genes predicted in P. unguis-hominis UM 256.
Gene ID	Putative gene description			Functional annotation of UM 256	Identity (%)	Accession number
				NCBI
UM256_10680	THN reductase			1,3,8-trihydroxynaphthalene reductase (T3HN)	94.4	BAA36503
UM256_10681	Trancriptional factor			Transcription factor Cmr1	82.9	ABI81496
UM256_10683	polyketide synthase			Conidial pigment polyketide synthase	83.4	BAK64048
UM256_246	scytalone dehydratase			Scytalone dehydratase	38.4	XP_003712572
UM256_3051				Scytalone dehydratase	87.2	AEH76761
UM256_9046	tetrahydroxynaphthalene reductase			Tetrahydroxynaphthalene reductase (T4HN)	93.6	ABK63477

[truncated: 5 more sheets: Table K in S1 file, Table L in S1 file , Table M in S1 file, Table N in S1 file, Table O in S1 file]
